# Supplementary material for: Patterns of somatic structural variation in human cancer genomes
Source: Nature. 2020 Feb 5;578(7793):112–21. doi: 10.1038/s41586-019-1913-9 (PMC7025897; doi:10.1038/s41586-019-1913-9)
Supplement: Supplementary file 3 — Supplementary Table 1: Counts of patients with SVs in different classes affecting genes in the Cancer Gene Census. [file 41586_2019_1913_MOESM3_ESM.xlsx]

## Sheet: Counts_PCAWG_SVs_all_cancer_gen
Supplementary Table 1. Counts of patients with SVs in different classes affecting genes in the Cancer Gene Census.
Each gene is shown in a row, and the number of patients with SVs affecting that gene's genomic footprint as columns, labelled by class of SV.
(Note that counts in individual SV classes may sum to more than in the 'All SVs' column because a given patient may have two or more SVs of different classes affecting the same gene)
Gene ID	Gene name	All SVs	Complex	Deletion	Tandem Duplication	Reciprocal Translocation	Unbalanced Translocation	Reciprocal Inversion	Unbalanced Inversion	Fold-back Inversion	Local 2-Jump	Templated Insertion	Chromoplexy	Translocation Plus
ENSG00000189283.5	FHIT	421	41	332	104	2	7	1	3	1	5	5	1	1
ENSG00000147889.12	CDKN2A	192	34	137	5	1	2	7	3	3	0	1	0	1
ENSG00000171862.5	PTEN	154	59	70	17	2	2	3	0	0	0	3	1	0
ENSG00000157554.14	ERG	151	75	50	9	1	5	2	0	0	0	6	8	1
ENSG00000182185.14	RAD51B	150	35	42	60	2	13	0	2	0	0	5	1	2
ENSG00000159216.14	RUNX1	137	43	44	36	8	8	1	3	1	2	3	1	1
ENSG00000184012.7	TMPRSS2	136	70	48	9	0	1	1	1	0	0	1	10	0
ENSG00000145012.8	LPP	127	24	51	43	1	7	1	1	1	0	1	0	0
ENSG00000114861.14	FOXP1	115	28	55	29	0	2	2	3	0	0	0	1	0
ENSG00000178568.9	ERBB4	112	15	57	38	0	6	1	0	1	0	2	0	0
ENSG00000196712.12	NF1	110	43	31	28	0	8	2	0	0	0	3	0	1
ENSG00000085276.13	MECOM	109	41	20	44	0	1	0	2	2	2	2	0	2
ENSG00000157764.8	BRAF	109	14	15	65	2	4	4	1	1	1	2	1	1
ENSG00000157168.14	NRG1	106	46	28	12	0	11	1	4	3	2	5	0	0
ENSG00000139687.9	RB1	105	20	46	17	5	4	2	0	0	2	7	2	1
ENSG00000168172.4	HOOK3	100	59	16	11	0	3	0	3	3	1	2	1	2
ENSG00000164362.14	TERT	96	57	9	8	1	7	2	0	0	0	12	1	1
ENSG00000171723.11	GPHN	91	16	46	27	0	3	1	0	0	0	2	0	2
ENSG00000145216.11	FIP1L1	91	43	22	18	0	6	1	1	1	0	2	0	2
ENSG00000197157.6	SND1	89	18	38	22	0	4	0	2	0	2	2	0	3
ENSG00000122778.5	KIAA1549	88	12	5	68	1	1	0	0	0	1	0	0	0
ENSG00000141736.9	ERBB2	88	70	5	12	0	1	0	0	0	0	2	0	1
ENSG00000136997.10	MYC	86	44	3	20	7	5	1	0	1	1	4	0	1
ENSG00000082805.15	ERC1	85	35	17	25	1	4	1	1	1	0	3	0	1
ENSG00000167258.9	CDK12	85	66	7	10	1	1	0	0	1	0	0	0	0
ENSG00000171791.10	BCL2	84	34	12	16	14	5	0	0	2	0	2	0	1
ENSG00000127616.13	SMARCA4	81	35	19	25	0	0	1	1	0	0	2	0	1
ENSG00000083168.5	KAT6A	81	51	11	12	0	5	0	0	1	0	1	0	0
ENSG00000110092.3	CCND1	81	59	3	10	0	2	0	1	3	3	1	0	0
ENSG00000048471.9	SNX29	80	26	16	29	1	7	0	0	0	0	3	0	0
ENSG00000198795.6	ZNF521	79	53	9	4	0	4	0	3	3	0	2	0	1
ENSG00000141646.9	SMAD4	78	16	49	7	0	2	3	1	0	0	0	1	0
ENSG00000139083.6	ETV6	78	29	14	21	1	5	2	1	0	2	5	0	3
ENSG00000141510.11	TP53	77	35	25	9	1	3	1	3	1	0	0	0	1
ENSG00000131759.13	RARA	77	48	11	13	0	6	0	0	0	0	2	0	0
ENSG00000079805.12	DNM2	77	35	13	22	0	3	1	0	1	0	3	0	2
ENSG00000141867.13	BRD4	75	28	36	10	0	0	0	1	1	1	3	0	0
ENSG00000257923.5	CUX1	73	27	18	19	0	1	0	1	2	1	4	0	3
ENSG00000049618.17	ARID1B	72	18	26	18	0	7	1	3	0	0	1	0	0
ENSG00000140836.10	ZFHX3	71	13	37	17	1	3	1	2	0	0	1	0	2
ENSG00000055609.13	KMT2C	70	25	18	15	1	4	1	0	1	0	5	1	1
ENSG00000171735.14	CAMTA1	70	32	15	16	0	3	1	1	1	0	5	0	0
ENSG00000146648.11	EGFR	69	42	9	16	0	2	0	0	1	0	0	0	0
ENSG00000141367.7	CLTC	69	33	24	5	0	2	1	1	0	1	1	1	0
ENSG00000147548.12	WHSC1L1	68	46	9	9	0	1	0	1	1	1	0	0	1
ENSG00000177565.11	TBL1XR1	68	21	31	14	0	1	1	0	0	0	3	0	0
ENSG00000153944.6	MSI2	67	36	12	21	0	1	0	0	0	1	3	0	0
ENSG00000128487.12	SPECC1	64	45	8	5	1	1	1	0	1	1	1	0	0
ENSG00000182197.6	EXT1	64	23	18	21	0	1	0	1	0	0	0	0	2
ENSG00000105656.8	ELL	64	33	7	19	0	2	0	0	0	0	3	1	0
ENSG00000189079.11	ARID2	64	25	27	7	0	3	0	1	1	1	1	0	0
ENSG00000091831.17	ESR1	63	21	17	23	0	2	0	0	1	1	1	0	1
ENSG00000144218.14	AFF3	63	18	18	15	1	4	0	2	1	1	4	0	1
ENSG00000152894.10	PTPRK	62	25	16	12	1	2	1	2	1	1	1	0	1
ENSG00000185630.14	PBX1	61	28	17	11	0	2	0	1	1	1	2	0	0
ENSG00000163939.14	PBRM1	61	16	16	23	2	3	0	0	0	0	2	0	0
ENSG00000105173.9	CCNE1	61	47	4	6	0	1	0	1	0	0	2	0	0
ENSG00000140262.13	TCF12	60	19	16	12	1	5	0	0	0	0	6	2	0
ENSG00000100345.16	MYH9	60	24	12	13	0	3	0	2	2	1	3	0	1
ENSG00000184384.9	MAML2	60	32	12	15	1	2	0	0	0	0	0	0	1
ENSG00000104365.9	IKBKB	60	40	5	8	0	1	1	0	0	1	2	0	2
ENSG00000149948.9	HMGA2	60	44	3	10	0	1	0	0	0	1	1	0	0
ENSG00000109685.13	WHSC1	59	13	13	26	0	4	0	1	0	0	3	0	1
ENSG00000118046.10	STK11	59	14	22	19	0	1	0	1	1	1	1	0	0
ENSG00000141027.16	NCOR1	59	28	19	5	0	1	2	0	1	0	2	1	0
ENSG00000135679.17	MDM2	59	43	2	16	0	0	0	0	0	0	0	0	0
ENSG00000077782.15	FGFR1	59	38	9	6	0	2	0	2	1	0	0	0	2
ENSG00000158711.9	ELK4	59	33	5	9	2	7	1	1	1	0	3	0	0
ENSG00000116044.11	NFE2L2	58	19	13	21	1	3	0	1	0	0	2	0	0
ENSG00000171843.11	MLLT3	58	32	14	6	0	2	2	0	0	0	0	0	3
ENSG00000196588.10	MKL1	58	23	13	16	0	4	0	1	0	0	2	0	0
ENSG00000136492.4	BRIP1	57	37	9	5	0	3	2	0	0	0	0	0	1
ENSG00000117713.13	ARID1A	57	14	24	12	0	0	0	2	2	3	1	0	1
ENSG00000065361.10	ERBB3	56	28	3	15	0	0	0	1	2	0	7	1	1
ENSG00000100393.9	EP300	55	20	10	18	0	1	0	1	1	1	4	0	0
ENSG00000103126.10	AXIN1	55	16	19	14	1	3	0	1	0	0	3	0	0
ENSG00000151532.9	VTI1A	54	17	15	20	0	0	1	1	1	0	1	0	0
ENSG00000185499.12	MUC1	54	21	3	23	1	1	0	0	0	0	4	0	1
ENSG00000147050.10	KDM6A	54	10	30	10	0	1	0	2	1	0	1	0	0
ENSG00000158715.5	SLC45A3	53	30	4	7	2	5	1	1	1	0	4	0	0
ENSG00000108375.8	RNF43	53	24	17	6	0	1	0	0	0	2	3	0	0
ENSG00000160789.15	LMNA	53	22	9	23	0	1	0	0	0	0	4	1	0
ENSG00000002834.13	LASP1	53	31	11	8	0	1	0	0	0	0	2	0	0
ENSG00000106462.6	EZH2	53	15	27	8	0	1	1	0	0	1	1	0	0
ENSG00000135446.12	CDK4	53	44	2	5	0	0	0	1	0	1	0	0	0
ENSG00000018408.10	WWTR1	51	14	12	19	0	2	1	0	0	1	3	0	1
ENSG00000073578.12	SDHA	51	32	6	6	0	3	0	2	1	0	1	0	0
ENSG00000085224.16	ATRX	51	15	30	7	0	1	0	0	0	0	0	0	1
ENSG00000169696.11	ASPSCR1	51	21	8	20	0	0	1	0	0	0	3	0	1
ENSG00000165671.14	NSD1	50	14	10	21	0	5	1	0	0	0	2	0	0
ENSG00000147862.10	NFIB	50	17	15	12	0	2	1	0	2	0	2	0	0
ENSG00000153814.7	JAZF1	50	15	15	12	0	4	0	0	0	2	1	0	2
ENSG00000105662.11	CRTC1	50	26	10	8	1	2	0	0	1	1	1	0	0
ENSG00000005339.8	CREBBP	50	11	22	13	0	1	1	0	1	0	2	0	0
ENSG00000196498.9	NCOR2	49	22	15	10	0	1	2	2	0	0	0	0	1
ENSG00000121741.12	ZMYM2	48	23	13	7	0	3	0	2	0	1	0	0	0
ENSG00000132475.4	H3F3B	48	19	7	19	0	2	0	0	0	0	2	0	0
ENSG00000179218.9	CALR	48	18	4	18	0	2	0	0	1	0	3	0	2
ENSG00000127329.10	PTPRB	47	40	1	5	0	0	1	0	0	0	0	0	0
ENSG00000104320.9	NBN	47	13	17	13	0	1	1	0	0	1	1	0	0
ENSG00000121289.13	CEP89	47	32	3	6	0	4	0	0	0	1	1	0	0
ENSG00000134371.9	CDC73	47	10	25	8	0	2	1	0	0	0	1	0	0
ENSG00000023445.9	BIRC3	47	23	9	10	0	3	0	1	0	1	0	0	0
ENSG00000184640.13	2009-09-01	46	24	10	9	0	1	0	0	0	0	2	0	0
ENSG00000140396.8	NCOA2	46	20	12	8	0	3	0	0	2	1	2	0	0
ENSG00000078403.12	MLLT10	46	9	13	20	0	4	1	0	0	1	1	0	0
ENSG00000178105.5	DDX10	46	17	12	12	0	3	1	0	0	1	0	0	0
ENSG00000175197.6	DDIT3	46	32	1	9	0	1	0	0	0	0	2	0	1
ENSG00000112561.13	TFEB	45	26	10	6	0	1	0	0	1	0	2	0	0
ENSG00000072062.9	PRKACA	45	21	3	17	0	1	0	1	0	0	2	1	0
ENSG00000110841.9	PPFIBP1	45	22	5	11	0	2	0	1	0	0	1	2	1
ENSG00000065559.10	MAP2K4	45	20	16	4	1	3	1	0	0	0	1	0	0
ENSG00000196220.11	SRGAP3	44	15	10	12	0	2	0	1	0	1	3	0	1
ENSG00000067560.6	RHOA	44	13	9	18	0	0	0	1	0	1	3	0	0
ENSG00000068078.13	FGFR3	44	8	5	25	0	3	0	1	0	1	1	0	1
ENSG00000182944.13	EWSR1	44	16	8	13	0	2	1	0	0	0	4	0	0
ENSG00000148737.11	TCF7L2	43	10	16	17	0	0	0	1	1	0	1	0	0
ENSG00000148400.9	NOTCH1	43	13	6	20	0	1	1	0	0	0	2	1	0
ENSG00000108292.12	MLLT6	43	34	4	4	0	1	0	0	0	0	0	0	0
ENSG00000156650.8	KAT6B	43	12	14	14	0	4	1	0	0	0	0	0	0
ENSG00000245848.2	CEBPA	43	28	3	7	0	1	0	0	2	1	2	0	0
ENSG00000171456.12	ASXL1	43	15	7	16	0	3	0	0	0	0	2	0	0
ENSG00000073921.13	PICALM	42	14	8	13	0	3	1	2	0	0	1	0	0
ENSG00000118689.10	FOXO3	42	15	11	13	0	1	0	0	0	0	2	0	0
ENSG00000129514.4	FOXA1	42	9	11	16	2	2	0	0	1	1	0	0	0
ENSG00000112576.8	CCND3	42	19	3	19	0	1	0	1	1	0	1	0	0
ENSG00000145819.11	ARHGAP26	42	11	13	16	0	2	0	0	0	0	1	0	0
ENSG00000104517.8	UBR5	41	22	6	9	0	2	0	0	0	0	1	0	2
ENSG00000107882.7	SUFU	41	10	6	18	0	4	0	0	1	1	0	0	1
ENSG00000166888.6	STAT6	41	23	2	12	0	1	1	1	0	0	1	0	0
ENSG00000204764.8	RANBP17	41	12	8	16	0	1	1	1	1	0	3	0	0
ENSG00000142611.12	PRDM16	41	17	12	6	0	2	0	2	0	0	1	0	2
ENSG00000130396.16	MLLT4	41	12	11	13	0	3	0	1	0	1	1	0	0
ENSG00000187098.10	MITF	41	18	11	10	0	1	0	0	0	2	0	0	0
ENSG00000133703.7	KRAS	41	30	3	4	0	0	1	1	2	0	0	0	0
ENSG00000140577.11	CRTC3	41	17	4	10	0	5	1	0	0	0	4	0	0
ENSG00000079432.3	CIC	41	19	13	8	0	1	0	0	0	0	0	0	0
ENSG00000111276.6	CDKN1B	41	19	13	6	1	1	1	0	0	0	0	0	0
ENSG00000039068.14	CDH1	41	10	13	11	0	1	0	2	0	0	3	0	1
ENSG00000067955.9	CBFB	41	10	9	16	2	1	1	1	0	1	2	0	0
ENSG00000065526.6	SPEN	40	8	13	14	0	2	0	1	0	0	3	0	0
ENSG00000175643.7	RMI2	40	14	7	13	0	3	0	0	0	0	2	0	1
ENSG00000137497.13	NUMA1	40	21	4	10	0	2	0	0	0	1	1	1	0
ENSG00000186575.13	NF2	40	16	7	12	0	2	0	0	2	0	3	0	0
ENSG00000198625.8	MDM4	40	15	6	14	0	2	1	1	0	1	2	0	0
ENSG00000187741.10	FANCA	40	15	9	10	0	5	0	0	0	1	1	0	0
ENSG00000130779.15	CLIP1	40	11	10	16	0	0	0	1	0	0	2	0	0
ENSG00000108091.10	CCDC6	40	13	10	11	0	1	4	1	0	0	0	0	0
ENSG00000134982.12	APC	40	16	14	8	0	1	0	0	0	1	1	0	1
ENSG00000108953.12	YWHAE	39	10	19	5	0	2	2	0	0	0	4	0	0
ENSG00000073584.14	SMARCE1	39	29	2	5	1	1	1	0	0	0	0	0	0
ENSG00000152217.12	SETBP1	39	16	10	8	0	5	0	0	0	0	0	0	0
ENSG00000163629.8	PTPN13	39	10	10	14	0	3	0	1	0	0	1	0	0
ENSG00000104903.4	LYL1	39	19	5	9	0	3	0	0	1	0	2	0	0
ENSG00000257103.4	LSM14A	39	19	8	7	0	2	0	0	1	0	2	0	0
ENSG00000085832.12	EPS15	39	12	6	12	0	0	1	1	1	0	4	0	2
ENSG00000124795.10	DEK	39	16	4	10	1	1	2	1	1	0	3	0	1
ENSG00000183765.16	CHEK2	39	13	11	14	0	0	0	0	0	0	1	0	0
ENSG00000071564.10	TCF3	38	13	8	13	0	2	0	2	0	1	0	0	1
ENSG00000179094.9	PER1	38	19	9	4	0	1	4	0	1	0	0	0	0
ENSG00000198400.7	NTRK1	38	16	8	10	0	1	1	0	0	1	1	0	0
ENSG00000213190.2	MLLT11	38	17	8	7	0	3	0	0	0	1	1	0	1
ENSG00000073803.9	MAP3K13	38	14	6	12	0	3	0	1	1	1	3	0	0
ENSG00000126934.9	MAP2K2	38	20	11	4	0	2	0	0	1	1	0	0	1
ENSG00000109670.9	FBXW7	38	13	9	7	0	4	2	0	1	0	2	1	0
ENSG00000102974.10	CTCF	38	14	7	14	0	3	0	0	0	0	1	0	0
ENSG00000064012.17	CASP8	38	10	12	14	0	1	0	0	0	0	0	0	1
ENSG00000103197.12	TSC2	37	13	5	15	0	2	0	0	1	0	1	0	0
ENSG00000172660.7	TAF15	37	23	3	8	0	1	0	0	0	0	2	0	0
ENSG00000168610.10	STAT3	37	18	7	12	0	1	0	1	0	0	0	0	0
ENSG00000181555.15	SETD2	37	7	11	12	1	5	1	0	0	0	0	1	0
ENSG00000079102.12	RUNX1T1	37	11	8	8	3	4	1	2	0	0	2	0	0
ENSG00000196092.8	PAX5	37	17	6	9	1	2	0	2	0	0	1	0	0
ENSG00000196531.6	NACA	37	20	6	11	0	0	0	0	1	0	0	0	0
ENSG00000164919.6	COX6C	37	16	8	9	1	3	0	2	0	0	0	0	0
ENSG00000012048.15	BRCA1	37	19	9	6	1	2	1	0	0	0	0	0	1
ENSG00000149311.13	ATM	37	16	10	8	0	1	1	1	0	0	3	0	0
ENSG00000167985.2	SDHAF2	36	15	7	8	0	3	0	0	0	1	1	0	1
ENSG00000147655.6	RSPO2	36	19	12	2	0	1	0	1	0	1	1	0	0
ENSG00000146232.10	NFKBIE	36	21	6	7	0	1	0	0	0	0	1	0	0
ENSG00000198793.8	MTOR	36	14	2	14	0	3	0	0	0	0	3	0	0
ENSG00000118058.16	KMT2A	36	12	3	17	0	2	0	0	0	0	3	0	0
ENSG00000158169.7	FANCC	36	11	13	9	0	2	1	0	0	0	0	0	0
ENSG00000179583.13	CIITA	36	10	14	6	0	0	0	0	2	0	2	2	0
ENSG00000127914.12	AKAP9	36	21	4	10	0	0	0	0	0	0	1	0	0
ENSG00000196367.8	TRRAP	35	14	4	14	0	3	0	0	0	0	1	0	0
ENSG00000054118.9	THRAP3	35	10	9	12	0	1	0	0	0	0	4	0	0
ENSG00000112081.12	SRSF3	35	11	6	13	1	2	0	0	0	1	0	1	0
ENSG00000166949.11	SMAD3	35	10	11	11	0	1	0	0	0	1	1	0	0
ENSG00000173821.15	RNF213	35	19	4	10	0	0	0	0	0	1	1	0	0
ENSG00000095002.8	MSH2	35	9	7	15	0	2	0	0	0	1	1	0	0
ENSG00000095015.5	MAP3K1	35	19	4	6	0	2	1	0	0	1	1	0	1
ENSG00000167548.10	KMT2D	35	14	10	4	0	2	2	1	0	0	3	0	0
ENSG00000096384.15	HSP90AB1	35	19	5	9	0	1	0	0	0	0	1	0	0
ENSG00000122566.16	HNRNPA2B1	35	7	10	14	0	2	1	0	0	0	1	0	0
ENSG00000143924.14	EML4	35	15	2	13	0	0	1	0	1	0	2	0	1
ENSG00000165392.5	WRN	34	21	4	4	0	4	1	0	0	0	1	0	0
ENSG00000198900.5	TOP1	34	12	7	10	0	1	0	0	0	0	3	0	2
ENSG00000066117.10	SMARCD1	34	14	7	9	0	1	0	1	0	0	2	1	0
ENSG00000141985.5	SH3GL1	34	16	6	7	0	3	0	1	0	1	2	0	0
ENSG00000143252.10	SDHC	34	19	3	8	1	3	0	0	0	0	1	0	0
ENSG00000160957.8	RECQL4	34	12	7	9	0	3	0	0	0	0	3	0	0
ENSG00000160613.8	PCSK7	34	14	6	6	0	8	0	0	0	0	0	0	0
ENSG00000101096.15	NFATC2	34	15	10	5	1	1	0	0	0	0	2	0	0
ENSG00000166886.8	NAB2	34	19	2	11	0	0	1	1	0	0	0	0	0
ENSG00000139263.7	LRIG3	34	25	2	3	0	3	0	0	0	0	1	0	0
ENSG00000073614.7	KDM5A	34	13	6	10	0	3	0	1	1	0	2	0	0
ENSG00000096968.8	JAK2	34	14	12	2	0	3	0	1	0	1	1	0	0
ENSG00000162434.7	JAK1	34	14	11	7	0	1	0	0	1	0	1	0	0
ENSG00000124693.2	HIST1H3B	34	7	14	8	0	2	2	0	1	0	0	0	0
ENSG00000163041.5	H3F3A	34	15	2	12	0	4	0	0	0	0	0	1	1
ENSG00000123080.6	CDKN2C	34	6	22	5	0	0	0	0	0	0	1	0	0
ENSG00000105810.5	CDK6	34	12	10	10	0	1	0	0	0	0	1	0	0
ENSG00000142273.6	CBLC	34	13	4	11	1	4	1	0	2	0	1	0	0
ENSG00000139618.10	BRCA2	34	15	13	7	0	0	0	0	0	0	0	0	0
ENSG00000113916.13	BCL6	34	13	5	7	2	2	3	0	0	1	1	1	0
ENSG00000123268.4	ATF1	34	13	5	12	0	0	0	0	1	0	3	0	0
ENSG00000143437.16	ARNT	34	15	3	13	0	2	0	0	0	0	1	0	0
ENSG00000171094.11	ALK	34	9	6	9	0	3	0	2	0	2	2	1	1
ENSG00000105221.12	AKT2	34	19	7	4	0	2	0	0	0	0	1	0	1
ENSG00000123983.9	ACSL3	34	10	8	7	1	2	1	0	0	1	5	0	0
ENSG00000134250.13	NOTCH2	33	20	3	6	0	3	0	0	1	0	0	0	1
ENSG00000104419.10	NDRG1	33	9	9	10	0	1	0	0	0	1	1	0	2
ENSG00000084676.11	NCOA1	33	8	9	9	0	2	2	0	0	1	3	0	0
ENSG00000162613.12	FUBP1	33	8	13	8	0	1	0	0	0	0	2	1	0
ENSG00000187239.12	FNBP1	33	9	6	14	0	2	0	1	0	0	1	0	0
ENSG00000144554.6	FANCD2	33	11	5	11	0	1	0	0	1	2	2	0	0
ENSG00000164330.12	EBF1	33	11	13	9	0	1	0	1	0	0	1	1	0
ENSG00000048462.6	TNFRSF17	32	7	9	13	0	2	0	0	0	0	1	0	0
ENSG00000178691.6	SUZ12	32	16	4	12	0	0	0	1	0	0	1	1	0
ENSG00000173757.5	STAT5B	32	19	7	5	0	1	0	0	0	0	0	0	1
ENSG00000116251.5	RPL22	32	11	6	12	0	0	1	1	0	1	1	0	0
ENSG00000078674.13	PCM1	32	19	2	8	0	2	0	1	0	0	0	0	0
ENSG00000157404.11	KIT	32	17	5	8	0	0	0	1	1	0	0	0	2
ENSG00000080824.14	HSP90AA1	32	14	3	10	0	3	0	0	0	0	2	0	0
ENSG00000007237.14	GAS7	32	16	4	6	1	4	1	1	0	0	1	0	0
ENSG00000108821.9	COL1A1	32	25	4	3	0	0	0	0	0	0	1	1	0
ENSG00000107779.7	BMPR1A	32	16	5	9	0	2	0	0	0	0	0	0	0
ENSG00000072364.8	AFF4	32	9	7	13	2	0	0	0	0	0	2	0	0
ENSG00000131653.8	TRAF7	31	10	5	13	1	0	0	0	1	0	1	0	0
ENSG00000119335.12	SET	31	8	8	14	0	0	0	0	0	1	1	0	0
ENSG00000029725.12	RABEP1	31	11	6	8	0	2	1	0	0	0	2	0	1
ENSG00000110777.7	POU2AF1	31	12	7	11	0	2	0	2	0	0	2	0	0
ENSG00000213672.3	NCKIPSD	31	11	6	11	0	2	0	1	0	0	1	0	0
ENSG00000116990.9	MYCL	31	11	6	11	0	2	0	0	1	0	1	0	0
ENSG00000127946.12	HIP1	31	11	8	5	0	4	2	0	0	0	1	0	1
ENSG00000183454.9	GRIN2A	31	15	5	10	0	1	2	1	0	0	0	0	0
ENSG00000138081.15	FBXO11	31	6	11	8	0	2	0	0	1	1	2	0	1
ENSG00000104884.10	ERCC2	31	15	6	5	0	3	1	0	0	0	1	0	0
ENSG00000132002.3	DNAJB1	31	11	9	9	0	2	0	1	0	0	0	0	1
ENSG00000157613.6	CREB3L1	31	12	5	10	1	2	0	1	0	0	0	0	0
ENSG00000139219.13	COL2A1	31	18	3	6	0	2	0	0	0	0	2	0	0
ENSG00000105369.5	CD79A	31	11	6	11	0	2	0	0	0	1	1	0	0
ENSG00000069399.8	BCL3	31	9	4	12	1	4	0	0	2	0	1	0	0
ENSG00000172493.16	AFF1	31	8	9	11	0	0	0	0	0	0	3	0	0
ENSG00000167460.10	TPM4	30	14	5	6	0	3	0	0	1	0	2	0	0
ENSG00000143549.15	TPM3	30	10	6	8	0	1	0	1	0	0	4	0	0
ENSG00000184402.10	SS18L1	30	12	3	11	1	1	0	0	0	0	1	0	1
ENSG00000047936.6	ROS1	30	19	3	4	0	1	1	0	0	0	2	0	0
ENSG00000143294.10	PRCC	30	13	6	8	0	0	0	0	0	2	1	0	0
ENSG00000177084.12	POLE	30	12	7	5	0	1	0	2	1	0	2	0	0
ENSG00000076685.14	NT5C2	30	9	6	14	0	1	0	0	0	0	1	0	0
ENSG00000116062.10	MSH6	30	8	11	5	0	1	0	0	1	1	3	0	0
ENSG00000172175.8	MALT1	30	10	5	11	1	3	0	0	0	0	1	0	0
ENSG00000113594.5	LIFR	30	20	2	3	0	0	2	2	1	0	0	1	0
ENSG00000147257.9	GPC3	30	10	10	6	0	2	0	1	0	0	1	0	0
ENSG00000156052.6	GNAQ	30	11	10	7	0	0	0	0	1	0	1	0	0
ENSG00000066468.16	FGFR2	30	11	4	9	1	2	1	0	1	0	0	1	0
ENSG00000175832.8	ETV4	30	18	8	2	0	1	1	1	0	0	0	0	0
ENSG00000168036.12	CTNNB1	30	8	16	5	0	1	0	0	0	0	0	0	0
ENSG00000088038.13	CNOT3	30	15	7	6	0	2	0	0	0	0	0	0	0
ENSG00000118971.3	CCND2	30	19	6	4	0	0	0	0	0	1	0	0	1
ENSG00000114423.14	CBLB	30	12	7	8	0	1	1	1	0	0	0	0	0
ENSG00000157388.9	CACNA1D	30	10	9	8	0	1	0	1	0	0	1	0	0
ENSG00000197299.6	BLM	30	9	6	10	0	2	1	0	0	0	3	0	0
ENSG00000111275.8	ALDH2	30	13	11	5	0	1	0	1	0	0	0	0	0
ENSG00000165699.9	TSC1	29	9	9	7	1	1	1	0	0	1	0	0	0
ENSG00000099956.13	SMARCB1	29	13	4	7	0	3	0	1	0	1	2	0	0
ENSG00000111252.6	SH2B3	29	9	7	6	0	2	1	1	1	2	0	1	0
ENSG00000179295.11	PTPN11	29	13	6	4	0	4	0	0	0	0	2	0	0
ENSG00000164985.10	PSIP1	29	16	5	6	0	0	0	0	1	0	1	1	0
ENSG00000197535.10	MYO5A	29	13	5	6	0	3	0	0	0	0	2	0	0
ENSG00000105976.10	MET	29	14	4	10	0	1	0	0	0	0	2	0	0
ENSG00000119537.11	KDSR	29	13	7	6	0	0	0	0	2	0	0	0	1
ENSG00000182054.5	IDH2	29	6	5	16	0	1	0	0	0	0	1	0	1
ENSG00000108924.9	HLF	29	20	3	3	0	1	0	0	0	0	2	0	0
ENSG00000150907.6	FOXO1	29	13	9	5	0	1	0	0	0	0	2	0	0
ENSG00000151702.12	FLI1	29	11	5	7	0	1	0	3	0	1	2	0	0
ENSG00000186716.15	BCR	29	16	7	5	0	1	0	0	0	0	1	0	0
ENSG00000163930.5	BAP1	29	10	3	15	1	0	0	0	0	0	1	0	0
ENSG00000143322.15	ABL2	29	10	6	10	0	2	1	0	0	0	0	1	0
ENSG00000165409.11	TSHR	28	12	10	4	1	0	0	1	0	0	0	0	0
ENSG00000185338.4	SOCS1	28	10	4	10	0	2	0	0	0	0	2	0	0
ENSG00000168421.8	RHOH	28	11	8	8	1	0	0	0	0	0	1	0	0
ENSG00000064933.12	PMS1	28	6	5	13	0	1	0	0	0	2	1	0	0
ENSG00000117400.10	MPL	28	9	5	7	0	0	0	1	0	0	6	0	0
ENSG00000125952.14	MAX	28	11	4	10	0	0	0	0	0	0	2	0	1
ENSG00000126777.13	KTN1	28	12	4	9	0	2	0	0	0	1	1	0	0
ENSG00000187164.13	KIAA1598	28	9	7	10	0	0	2	0	0	0	0	0	0
ENSG00000185811.12	IKZF1	28	10	9	4	0	4	0	0	0	0	1	0	0
ENSG00000072694.14	FCGR2B	28	13	8	6	0	0	1	0	0	0	0	0	0
ENSG00000203734.7	ECT2L	28	13	3	6	0	0	0	0	1	1	3	0	1
ENSG00000128656.9	CHN1	28	12	6	9	0	0	1	0	0	0	1	0	0
ENSG00000169925.12	BRD3	28	7	6	7	0	3	1	0	0	0	3	1	0
ENSG00000169083.11	AR	28	12	10	4	0	0	0	0	1	0	1	0	1
ENSG00000082898.12	XPO1	27	8	9	8	0	0	0	1	0	0	1	0	1
ENSG00000122779.12	TRIM24	27	12	3	7	0	2	3	0	0	0	0	0	0
ENSG00000101972.14	STAG2	27	4	11	7	1	0	1	0	1	0	2	0	0
ENSG00000116560.6	SFPQ	27	14	2	9	1	1	0	1	0	0	0	0	0
ENSG00000115524.11	SF3B1	27	11	7	7	0	1	0	0	0	0	1	0	0
ENSG00000124145.5	SDC4	27	13	2	7	1	2	0	0	0	0	2	0	0
ENSG00000181690.3	PLAG1	27	15	4	3	0	2	0	2	0	1	1	0	0
ENSG00000145675.10	PIK3R1	27	8	9	5	1	2	1	0	0	0	0	0	1
ENSG00000182162.5	P2RY8	27	10	9	4	1	1	0	2	0	0	2	0	0
ENSG00000110713.11	NUP98	27	10	8	7	0	1	0	0	0	0	2	0	0
ENSG00000133392.12	MYH11	27	9	4	10	0	0	1	1	0	0	2	0	0
ENSG00000182866.12	LCK	27	12	5	7	0	0	0	1	0	1	1	0	0
ENSG00000123364.3	HOXC13	27	13	2	10	0	0	0	2	0	0	0	0	0
ENSG00000221829.5	FANCG	27	14	6	4	0	0	0	0	1	0	1	0	1
ENSG00000119772.12	DNMT3A	27	7	11	8	0	0	0	0	0	0	1	0	0
ENSG00000110367.7	DDX6	27	11	4	6	0	2	0	0	0	1	2	0	1
ENSG00000118260.10	CREB1	27	10	10	6	0	1	0	0	0	0	1	0	0
ENSG00000119397.12	CNTRL	27	6	11	5	0	6	0	0	0	0	0	0	0
ENSG00000070371.11	CLTCL1	27	12	6	7	0	2	0	0	0	0	0	0	0
ENSG00000111642.10	CHD4	27	10	6	8	0	1	0	1	0	0	2	0	0
ENSG00000142208.11	AKT1	27	6	8	10	0	2	0	0	0	1	1	0	0
ENSG00000097007.13	ABL1	27	6	8	10	0	3	1	0	0	0	0	0	0
ENSG00000033030.9	ZCCHC8	26	8	7	8	1	0	0	1	0	0	1	0	0
ENSG00000138592.9	USP8	26	9	7	6	0	3	0	0	0	0	0	0	1
ENSG00000138336.8	TET1	26	12	3	6	0	1	1	1	0	0	2	0	0
ENSG00000141380.9	SS18	26	16	3	2	0	1	0	0	1	1	1	0	1
ENSG00000164754.8	RAD21	26	14	3	4	0	2	0	3	0	0	0	0	0
ENSG00000128513.10	POT1	26	15	5	1	1	2	0	2	0	0	0	0	0
ENSG00000134853.7	PDGFRA	26	16	3	4	0	2	0	0	0	0	1	0	0
ENSG00000197646.6	PDCD1LG2	26	13	3	8	0	1	0	0	0	0	1	0	0
ENSG00000140538.12	NTRK3	26	10	5	4	0	2	0	0	0	0	3	0	2
ENSG00000100503.19	NIN	26	7	6	10	0	1	0	0	0	0	2	0	0
ENSG00000174775.12	HRAS	26	11	5	7	0	3	0	0	0	0	1	0	0
ENSG00000123388.4	HOXC11	26	16	1	8	0	0	0	2	0	0	0	0	0
ENSG00000100644.12	HIF1A	26	8	4	10	0	1	0	1	0	0	2	0	0
ENSG00000087460.19	GNAS	26	14	3	6	0	4	0	0	0	0	0	0	0
ENSG00000122025.10	FLT3	26	11	6	5	1	2	0	0	0	0	1	0	0
ENSG00000083857.9	FAT1	26	7	11	3	0	2	0	0	0	1	1	0	1
ENSG00000092820.13	EZR	26	10	11	5	0	0	0	0	0	0	0	0	1
ENSG00000134574.7	DDB2	26	8	5	12	0	0	0	0	0	0	1	0	0
ENSG00000198286.5	CARD11	26	12	3	8	0	2	1	0	0	0	0	0	0
ENSG00000168646.8	AXIN2	26	13	7	3	0	1	0	1	1	1	1	0	0
ENSG00000196914.4	ARHGEF12	26	10	3	7	1	3	0	3	0	0	0	0	0
ENSG00000134086.7	VHL	25	11	3	5	0	2	0	0	0	2	2	0	0
ENSG00000129204.12	USP6	25	15	4	2	0	1	1	0	0	0	0	0	2
ENSG00000047410.9	TPR	25	11	5	6	0	1	0	0	1	0	0	0	1
ENSG00000163513.13	TGFBR2	25	12	10	5	0	0	0	0	0	0	1	0	0
ENSG00000072274.8	TFRC	25	6	7	7	0	2	0	0	1	0	2	0	0
ENSG00000105619.9	TFPT	25	12	4	5	0	2	0	1	0	0	1	0	0
ENSG00000161547.10	SRSF2	25	13	8	5	0	0	0	0	0	0	1	0	0
ENSG00000165731.13	RET	25	13	2	4	0	0	4	1	0	1	1	0	0
ENSG00000136238.13	RAC1	25	8	4	9	0	1	1	0	0	0	2	0	0
ENSG00000116132.7	PRRX1	25	13	4	4	0	2	1	0	0	0	1	0	0
ENSG00000099949.14	LZTR1	25	7	3	7	0	1	0	2	2	0	1	0	2
ENSG00000134352.15	IL6ST	25	12	6	4	0	2	1	0	0	0	1	0	0
ENSG00000137309.15	HMGA1	25	11	5	7	0	1	0	0	0	0	1	0	0
ENSG00000160867.10	FGFR4	25	7	7	7	0	2	1	0	0	0	1	0	0
ENSG00000151348.9	EXT2	25	14	4	4	0	1	0	1	1	0	0	0	0
ENSG00000244405.3	ETV5	25	4	10	9	1	0	1	0	0	0	0	0	0
ENSG00000137812.15	CASC5	25	4	5	13	0	2	0	0	0	0	1	0	1
ENSG00000110619.12	CARS	25	9	10	2	1	2	0	0	0	0	1	0	0
ENSG00000171302.12	CANT1	25	16	6	0	0	1	0	1	0	0	1	0	0
ENSG00000126746.13	ZNF384	24	7	5	10	0	1	0	0	0	0	1	0	1
ENSG00000108946.10	PRKAR1A	24	14	2	6	0	1	0	0	0	0	1	0	0
ENSG00000204531.11	POU5F1	24	10	5	4	0	2	1	0	0	1	1	0	0
ENSG00000125618.12	PAX8	24	6	2	9	0	1	1	1	1	1	0	1	2
ENSG00000130382.7	MLLT1	24	8	4	4	0	4	1	1	0	1	1	0	0
ENSG00000105639.14	JAK3	24	15	2	3	0	3	1	0	0	0	0	0	0
ENSG00000163655.11	GMPS	24	7	9	5	0	2	0	0	0	0	2	0	0
ENSG00000006468.9	ETV1	24	10	6	1	1	2	0	0	0	1	2	1	0
ENSG00000104408.5	EIF3E	24	12	8	4	0	0	0	0	0	0	0	0	0
ENSG00000109220.6	CHIC2	24	14	1	5	0	1	1	1	0	0	0	0	1
ENSG00000109906.9	ZBTB16	23	10	3	7	0	1	0	0	0	0	2	0	0
ENSG00000123473.11	STIL	23	7	7	6	0	0	0	2	0	0	1	0	0
ENSG00000181449.2	SOX2	23	10	3	8	0	2	0	0	0	0	0	0	0
ENSG00000132155.7	RAF1	23	12	5	3	0	1	1	0	0	1	0	0	0
ENSG00000168092.9	PAFAH1B2	23	14	4	5	0	0	0	0	0	0	0	0	0
ENSG00000167751.8	KLK2	23	10	2	7	0	3	0	0	0	0	1	0	0
ENSG00000154803.8	FLCN	23	16	5	3	0	0	0	0	0	0	0	0	0
ENSG00000112039.3	FANCE	23	8	5	8	1	0	0	0	0	0	1	0	0
ENSG00000083799.13	CYLD	23	11	3	6	1	1	0	0	0	0	1	1	0
ENSG00000156970.8	BUB1B	23	9	3	10	0	0	1	0	0	0	0	0	0
ENSG00000156076.5	WIF1	22	16	1	3	0	1	1	0	0	0	0	0	0
ENSG00000160201.7	U2AF1	22	8	3	6	0	3	0	0	0	0	2	0	0
ENSG00000100815.8	TRIP11	22	6	6	8	0	2	0	0	0	0	0	0	0
ENSG00000187735.8	TCEA1	22	13	3	4	0	0	1	1	0	1	0	0	0
ENSG00000121067.13	SPOP	22	13	0	6	0	0	0	1	0	1	1	0	0
ENSG00000184702.13	2005-09-01	22	7	2	9	0	3	0	0	0	0	0	0	1
ENSG00000162924.9	REL	22	7	8	7	0	0	0	1	1	0	0	0	0
ENSG00000119414.7	PPP6C	22	4	4	10	0	0	0	0	0	0	3	0	1
ENSG00000124181.10	PLCG1	22	8	6	6	0	0	0	0	0	0	1	0	1
ENSG00000100105.13	PATZ1	22	9	2	6	0	2	0	1	0	2	1	0	0
ENSG00000169184.5	MN1	22	9	1	4	0	4	0	0	0	2	2	0	0
ENSG00000164683.12	HEY1	22	12	3	5	0	2	0	0	0	0	0	0	0
ENSG00000213066.7	FGFR1OP	22	10	5	4	0	3	0	1	0	0	0	0	0
ENSG00000196159.7	FAT4	22	6	8	4	0	1	0	0	0	0	1	1	1
ENSG00000026103.15	FAS	22	13	3	5	0	0	1	0	0	0	0	0	0
ENSG00000182158.10	CREB3L2	22	9	7	4	1	1	0	1	0	0	0	0	0
ENSG00000169714.12	CNBP	22	3	6	11	0	2	0	1	0	1	0	0	0
ENSG00000007312.8	CD79B	22	18	1	0	0	0	0	0	0	0	2	0	1
ENSG00000110395.4	CBL	22	9	4	8	0	1	0	0	0	0	0	0	0
ENSG00000163399.11	ATP1A1	22	14	2	6	0	0	0	0	0	0	0	0	0
ENSG00000157765.7	SLC34A2	21	8	5	6	1	1	0	0	0	0	0	0	0
ENSG00000163902.7	RPN1	21	6	7	8	0	1	0	0	0	0	0	0	0
ENSG00000153201.11	RANBP2	21	6	3	7	0	3	1	1	0	0	0	0	0
ENSG00000160271.10	RALGDS	21	9	3	7	0	0	0	0	0	0	2	0	0
ENSG00000205927.4	OLIG2	21	9	1	9	0	0	0	0	0	0	2	0	0
ENSG00000214827.5	MTCP1	21	9	5	4	0	0	1	0	0	1	2	0	0
ENSG00000136167.9	LCP1	21	9	7	4	1	0	0	0	0	0	0	0	0
ENSG00000170759.10	KIF5B	21	12	2	5	0	2	0	1	0	0	0	0	0
ENSG00000120457.7	KCNJ5	21	6	4	5	1	2	0	0	0	2	1	0	0
ENSG00000198339.3	HIST1H4I	21	11	6	4	0	0	0	0	0	0	0	0	0
ENSG00000139163.11	ETNK1	21	13	4	1	0	1	0	0	1	0	1	0	1
ENSG00000049540.12	ELN	21	7	2	8	0	1	0	0	0	0	2	1	0
ENSG00000156976.10	EIF4A2	21	9	2	4	0	0	0	3	0	0	2	0	1
ENSG00000140937.9	CDH11	21	7	8	2	0	2	0	0	1	0	1	0	1
ENSG00000100814.13	CCNB1IP1	21	11	3	7	0	0	0	0	0	0	0	0	1
ENSG00000129993.10	CBFA2T3	21	9	8	3	0	0	0	0	0	0	2	0	1
ENSG00000119866.16	BCL11A	21	8	4	6	0	3	0	0	0	0	0	0	0
ENSG00000130844.12	ZNF331	20	9	5	3	0	0	0	1	0	0	1	0	1
ENSG00000197323.6	TRIM33	20	12	2	4	0	0	0	0	1	0	1	0	0
ENSG00000105568.13	PPP2R1A	20	9	4	5	0	1	0	1	0	0	1	0	0
ENSG00000137193.9	PIM1	20	9	3	6	0	1	0	0	0	0	1	0	0
ENSG00000134323.10	MYCN	20	12	2	4	0	0	0	0	0	1	1	0	0
ENSG00000118513.14	MYB	20	8	3	7	0	1	0	0	0	1	2	0	0
ENSG00000133895.10	MEN1	20	9	5	3	0	1	0	1	0	0	1	0	0
ENSG00000128052.8	KDR	20	9	8	1	0	1	0	0	0	0	1	0	1
ENSG00000138413.9	IDH1	20	9	4	3	0	2	0	0	0	0	2	0	0
ENSG00000037280.11	FLT4	20	8	1	7	1	2	0	0	0	0	0	0	1
ENSG00000163497.2	FEV	20	5	2	9	0	2	0	0	0	0	2	0	0
ENSG00000163026.7	C2orf44	20	6	6	5	0	0	0	1	0	0	2	0	0
ENSG00000175054.10	ATR	20	8	6	1	1	0	0	2	1	0	1	0	0
ENSG00000164398.8	ACSL6	20	7	5	8	0	0	0	0	0	0	0	0	0
ENSG00000154767.10	XPC	19	9	2	5	0	2	0	0	0	0	1	0	0
ENSG00000118503.10	TNFAIP3	19	10	3	5	0	0	1	0	0	0	0	0	0
ENSG00000114354.8	TFG	19	9	2	3	0	2	0	1	0	0	2	0	0
ENSG00000162367.7	TAL1	19	5	4	7	0	1	0	1	0	0	1	0	0
ENSG00000182872.11	RBM10	19	3	5	7	0	2	0	1	0	0	0	0	1
ENSG00000081237.14	PTPRC	19	10	6	4	0	0	0	0	0	0	0	0	0
ENSG00000009709.7	PAX7	19	3	6	8	0	0	0	1	0	0	0	0	1
ENSG00000083093.5	PALB2	19	8	4	3	0	2	0	0	0	0	2	0	0
ENSG00000127083.7	OMD	19	1	8	9	0	1	0	0	0	0	0	0	0
ENSG00000077150.13	NFKB2	19	4	1	10	0	3	0	0	1	0	0	0	0
ENSG00000138795.5	LEF1	19	6	6	2	0	3	0	0	0	1	0	0	1
ENSG00000168685.10	IL7R	19	8	3	7	0	0	0	0	0	0	0	0	1
ENSG00000005073.5	HOXA11	19	8	2	6	0	1	0	1	0	0	1	0	0
ENSG00000051108.10	HERPUD1	19	8	4	7	0	0	0	0	0	0	1	0	0
ENSG00000088256.4	GNA11	19	7	4	8	0	0	0	0	0	0	0	0	1
ENSG00000163518.6	FCRL4	19	12	4	2	0	0	1	0	0	0	0	0	0
ENSG00000163161.8	ERCC3	19	9	3	5	0	0	0	1	1	0	0	0	0
ENSG00000120217.9	CD274	19	9	3	6	0	1	0	0	0	0	0	0	0
ENSG00000110987.4	BCL7A	19	7	3	7	0	1	0	0	0	0	1	0	0
ENSG00000067842.13	ATP2B3	19	7	7	5	0	0	0	0	0	0	0	0	0
ENSG00000138363.10	ATIC	19	6	3	6	1	0	1	1	0	0	1	0	0
ENSG00000136754.12	ABI1	19	4	5	6	0	1	0	0	0	1	1	1	0
ENSG00000184937.8	WT1	18	11	2	3	0	0	0	0	1	1	0	0	0
ENSG00000135111.10	TBX3	18	8	6	2	0	0	0	0	0	0	0	2	0
ENSG00000115808.7	STRN	18	5	5	7	0	1	0	0	0	0	0	0	0
ENSG00000175387.11	SMAD2	18	9	2	5	1	0	0	0	0	0	1	0	0
ENSG00000122406.8	RPL5	18	6	6	5	0	0	0	0	0	0	0	0	1
ENSG00000101213.5	PTK6	18	9	2	4	0	0	0	1	0	0	2	0	0
ENSG00000132170.15	PPARG	18	8	2	5	1	0	0	0	0	0	1	1	1
ENSG00000121879.3	PIK3CA	18	8	3	5	0	0	0	1	1	0	0	0	2
ENSG00000100311.12	PDGFB	18	11	2	4	0	0	0	0	0	0	1	0	0
ENSG00000126883.12	NUP214	18	6	4	8	0	0	0	1	0	0	0	0	0
ENSG00000076242.10	MLH1	18	5	4	6	0	2	0	0	0	1	0	0	0
ENSG00000183722.7	LHFP	18	12	5	2	0	0	0	0	0	0	0	0	0
ENSG00000177606.5	JUN	18	11	3	4	0	0	0	0	0	0	0	0	0
ENSG00000078399.11	HOXA9	18	9	1	5	0	1	0	1	0	0	1	0	0
ENSG00000106031.6	HOXA13	18	7	2	6	0	1	0	1	0	0	1	0	0
ENSG00000091483.6	FH	18	9	5	2	0	0	1	0	0	0	1	0	0
ENSG00000119535.13	CSF3R	18	6	4	4	0	0	0	1	0	1	2	0	0
ENSG00000172409.5	CLP1	18	7	3	3	0	1	1	0	0	0	1	0	2
ENSG00000170791.13	CHCHD7	18	12	2	1	0	0	0	1	0	1	1	0	0
ENSG00000183337.12	BCOR	18	3	6	4	0	2	1	1	0	1	0	0	0
ENSG00000204713.6	TRIM27	17	9	3	3	0	0	0	2	0	0	0	0	0
ENSG00000165025.10	SYK	17	7	2	6	1	0	0	0	0	0	1	0	0
ENSG00000204370.4	SDHD	17	6	3	4	0	3	1	0	0	0	0	0	0
ENSG00000146374.9	RSPO3	17	8	5	2	0	0	1	1	0	0	0	0	0
ENSG00000138293.15	NCOA4	17	6	3	0	0	1	2	5	0	0	0	0	0
ENSG00000178053.13	MLF1	17	5	9	3	0	0	0	0	0	0	0	0	0
ENSG00000128714.5	HOXD13	17	8	4	2	0	0	0	1	0	1	1	0	0
ENSG00000183161.3	FANCF	17	8	4	3	0	1	0	1	0	0	0	0	0
ENSG00000204209.6	DAXX	17	10	1	4	0	2	0	0	0	0	0	0	0
ENSG00000184675.5	AMER1	17	8	7	2	0	0	0	0	0	0	0	0	0
ENSG00000157873.13	TNFRSF14	16	3	3	4	0	3	1	0	0	0	2	0	0
ENSG00000168769.8	TET2	16	6	4	5	0	0	0	1	0	0	0	0	0
ENSG00000186051.4	TAL2	16	4	8	4	0	0	1	0	0	0	0	0	0
ENSG00000126524.5	SBDS	16	6	4	5	0	0	0	0	0	1	0	0	0
ENSG00000138698.10	RAP1GDS1	16	5	4	5	0	0	0	0	0	0	1	1	0
ENSG00000135903.14	PAX3	16	1	4	6	0	2	0	0	0	2	1	0	0
ENSG00000213281.4	NRAS	16	9	2	2	0	0	0	1	1	0	0	1	0
ENSG00000147140.11	NONO	16	5	5	4	0	1	1	0	0	0	1	0	0
ENSG00000197880.4	MDS2	16	3	7	2	0	0	2	0	0	0	2	0	0
ENSG00000166407.9	LMO1	16	2	4	6	0	2	1	0	0	0	1	0	0
ENSG00000103522.11	IL21R	16	5	4	4	0	0	1	1	1	0	0	0	0
ENSG00000128713.11	HOXD11	16	7	4	2	0	0	0	1	0	1	1	0	0
ENSG00000206503.7	HLA-A	16	5	3	5	0	3	0	0	0	0	0	0	0
ENSG00000070404.5	FSTL3	16	9	4	3	0	0	0	0	0	0	0	0	0
ENSG00000261652.2	C15orf65	16	4	6	4	0	1	0	0	0	1	0	0	0
ENSG00000128602.5	SMO	15	10	0	5	0	0	0	0	0	0	0	0	0
ENSG00000156531.12	PHF6	15	7	3	4	0	1	0	0	0	0	0	0	0
ENSG00000130675.10	MNX1	15	5	4	3	0	2	0	0	0	0	1	0	0
ENSG00000169032.5	MAP2K1	15	6	0	6	0	1	0	0	0	1	1	0	0
ENSG00000204103.2	MAFB	15	8	2	4	0	0	0	0	0	0	1	0	0
ENSG00000178573.6	MAF	15	6	3	6	0	0	0	0	0	0	0	0	0
ENSG00000135363.7	LMO2	15	8	2	4	0	0	0	0	0	0	1	0	0
ENSG00000126012.7	KDM5C	15	7	4	3	0	0	0	0	0	1	0	0	0
ENSG00000137265.10	IRF4	15	4	3	3	0	3	1	0	0	0	0	0	1
ENSG00000089280.14	FUS	15	6	1	4	0	3	1	0	1	0	0	0	0
ENSG00000100697.10	DICER1	15	3	7	5	0	0	0	0	0	0	0	0	1
ENSG00000108654.7	DDX5	15	8	3	3	0	1	0	0	0	0	0	0	1
ENSG00000204843.8	DCTN1	15	4	3	5	0	1	0	0	0	1	1	0	0
ENSG00000019582.10	CD74	15	6	2	7	0	0	0	0	0	0	0	0	0
ENSG00000164438.5	TLX3	14	5	4	5	0	0	0	0	0	0	0	0	0
ENSG00000068323.12	TFE3	14	9	0	3	1	1	0	0	0	0	0	0	0
ENSG00000122512.10	PMS2	14	5	4	3	0	1	0	0	0	0	1	0	0
ENSG00000140464.15	PML	14	4	2	4	1	1	1	1	0	1	0	0	0
ENSG00000119508.13	NR4A3	14	6	4	4	0	1	0	0	0	0	0	0	0
ENSG00000181163.9	NPM1	14	7	3	3	0	1	0	0	0	0	1	0	0
ENSG00000129152.3	MYOD1	14	7	1	4	0	1	0	0	1	0	0	0	0
ENSG00000132781.13	MUTYH	14	7	0	5	1	0	0	0	0	0	1	0	0
ENSG00000147065.12	MSN	14	5	4	4	0	0	0	1	0	0	0	0	0
ENSG00000107485.11	GATA3	14	6	2	5	0	0	0	1	1	0	0	0	0
ENSG00000183508.4	FAM46C	14	4	0	8	0	2	0	0	0	0	0	0	0
ENSG00000121966.6	CXCR4	14	7	3	4	0	1	0	0	0	0	0	0	0
ENSG00000165556.9	CDX2	14	7	4	1	0	2	0	0	0	0	0	0	0
ENSG00000127152.13	BCL11B	14	7	3	3	0	0	0	0	0	0	2	0	0
ENSG00000115170.9	ACVR1	14	6	5	2	0	0	0	0	1	0	0	0	0
ENSG00000185920.11	PTCH1	13	4	3	4	0	1	0	0	0	0	0	1	0
ENSG00000180644.6	PRF1	13	6	2	3	0	0	0	1	0	0	1	0	0
ENSG00000135100.13	HNF1A	13	3	3	6	0	1	0	0	0	0	0	0	0
ENSG00000159784.13	FAM131B	13	5	2	2	0	0	1	1	1	0	0	0	1
ENSG00000102034.12	ELF4	13	2	7	2	0	0	0	0	1	0	1	0	0
ENSG00000114999.7	TTL	12	6	2	2	0	0	0	2	0	0	0	0	0
ENSG00000107807.8	TLX1	12	5	1	3	0	2	0	0	0	0	1	0	0
ENSG00000117118.5	SDHB	12	5	3	2	0	0	0	0	0	1	0	0	1
ENSG00000170234.8	PWWP2A	12	8	2	3	0	0	0	0	0	0	0	0	0
ENSG00000057657.10	PRDM1	12	9	2	1	0	0	0	1	0	0	0	0	0
ENSG00000067082.10	KLF6	12	4	4	2	0	0	1	0	1	0	0	0	0
ENSG00000102145.9	GATA1	12	5	1	3	0	2	0	0	0	1	0	0	0
ENSG00000183770.5	FOXL2	12	4	1	6	0	1	0	0	0	0	0	0	0
ENSG00000169249.8	ZRSR2	11	6	0	3	1	0	0	0	0	1	0	0	0
ENSG00000136352.13	NKX2-1	11	6	0	3	0	2	0	0	0	0	0	0	0
ENSG00000172936.8	MYD88	11	5	2	2	0	1	0	0	0	0	1	0	0
ENSG00000109471.4	IL2	11	2	2	2	0	2	1	1	0	0	1	0	0
ENSG00000175595.10	ERCC4	11	5	3	1	0	0	0	2	0	0	0	0	0
ENSG00000125354.18	2006-09-01	10	4	2	4	0	0	0	0	0	0	0	0	0
ENSG00000147403.12	RPL10	10	2	0	4	0	1	0	2	1	0	0	0	0
ENSG00000184507.11	NUTM1	10	6	2	2	0	0	0	0	0	0	0	0	0
ENSG00000184634.11	MED12	10	4	2	1	0	1	0	0	0	0	1	0	1
ENSG00000047932.9	GOPC	10	6	0	3	0	1	0	0	0	0	0	0	0
ENSG00000184481.12	FOXO4	10	4	2	2	0	1	0	0	0	0	0	0	1
ENSG00000205755.6	CRLF2	10	4	3	2	0	0	0	0	1	0	0	0	0
ENSG00000133639.3	BTG1	10	6	2	1	0	1	0	0	0	0	0	0	0
ENSG00000144476.5	ACKR3	10	4	4	1	0	0	1	0	0	0	0	0	0
ENSG00000015285.6	WAS	9	5	1	2	0	1	0	0	0	0	0	0	0
ENSG00000100721.6	TCL1A	9	3	1	4	0	0	0	0	0	0	0	0	1
ENSG00000109132.5	PHOX2B	9	3	3	0	0	0	0	1	0	0	2	0	0
ENSG00000113721.9	PDGFRB	9	5	0	3	0	0	0	1	0	0	0	0	0
ENSG00000184923.8	NUTM2A	9	6	0	3	0	0	0	0	0	0	0	0	0
ENSG00000113263.8	ITK	9	5	4	0	0	0	0	0	0	0	0	0	0
ENSG00000134899.13	ERCC5	9	4	3	0	0	1	0	0	0	0	1	0	0
ENSG00000142867.8	BCL10	9	3	4	1	0	0	0	1	0	0	0	0	0
ENSG00000162775.10	RBM15	8	3	3	1	0	1	0	0	0	0	0	0	0
ENSG00000188199.6	NUTM2B	8	2	2	2	0	1	0	1	0	0	0	0	0
ENSG00000136826.10	KLF4	8	6	1	0	0	1	0	0	0	0	0	0	0
ENSG00000066455.8	GOLGA5	8	3	2	2	0	1	0	0	0	0	0	0	0
ENSG00000126752.7	SSX1	7	2	2	2	0	1	0	0	0	0	0	0	0
ENSG00000179348.7	GATA2	7	2	2	1	0	0	0	0	0	0	1	0	1
ENSG00000136936.6	XPA	6	2	1	3	0	0	0	0	0	0	0	0	0
ENSG00000204645.4	SSX4	6	1	4	0	0	1	0	0	0	0	0	0	0
ENSG00000241476.3	SSX2	3	0	1	1	0	0	0	0	0	0	1	0	0
ENSG00000178104.15	PDE4DIP	0	0	0	0	0	0	0	0	0	0	0	0	0
ENSG00000258389.2	DUX4	0	0	0	0	0	0	0	0	0	0	0	0	0
ENSG00000116128.5	BCL9	0	0	0	0	0	0	0	0	0	0	0	0	0
